# Supplementary material for: An HLA-E-targeted TCR bispecific molecule redirects T cell immunity against Mycobacterium tuberculosis
Source: Proc Natl Acad Sci U S A. 2024 May 1;121(19):e2318003121. doi: 10.1073/pnas.2318003121 (PMC11087797; doi:10.1073/pnas.2318003121)
Supplement: Supplementary file 2 — Dataset S01 (XLSX) [file pnas.2318003121.sd01.xlsx]

## Sheet: Cell information
Cell line name	Indication	HLA genotype
THP1	Acute myeloid leukemia	A*02:01; B*15:11; C*03:03
U937	Histiocytic lymphoma	A*31:01; B*51:01; B*18:01; C*07:01; C*01:02

## Sheet: Monitored ions
Gene name	Masses monitored for SIL peptide (precursor and fragment ions)	Precursor/transitions reference	Masses monitored for native peptide (precursor and fragment ions)	Precursor/transitions reference
Rv1484	493.834	RLPAK*APLL	489.827	RLPAKAPLL
	574.391	b*5	566.377	b5
	645.429	b*6	637.414	b6
	428.286	b*82+	424.279	b82+
HLA-A*02:01	505.309	VMAPR*TLVL	500.305	VMAPRTLVL
	708.464	y*6	698.456	y6
	779.501	y*7	769.493	y7
	910.542	y*8	900.534	y8
HLA-A*02:01	513.306	VMoxAPR*TLVL	508.302	VMoxAPRTLVL
	795.442	b*7	785.434	b7
	708.464	y*6	698.456	y6
	779.501	y*7	769.493	y7
HLA-A*03:01; HLA-A*31:01	512.317	VMAPR*TLLL	507.312	VMAPRTLLL
	722.48	y*6	712.472	y6
	793.517	y*7	783.509	y7
	924.558	y*8	914.549	y8
HLA-A*03:01; HLA-A*31:01	520.314	VMoxAPR*TLLL	515.31	VMoxAPRTLLL
	722.48	y*6	712.472	y6
	793.517	y*7	783.509	y7
	908.526	b*8	898.518	b8
HLA-B*15:11	490.312	VTAPR*TVLL	485.308	VTAPRTVLL
	708.464	y*6	698.456	y6
	779.501	y*7	769.493	y7
	880.549	y*8	870.541	y8
HLA-B*51:01	490.312	VTAPR*TVLL	485.308	VTAPRTVLL
	708.464	y*6	698.456	y6
	779.501	y*7	769.493	y7
	880.549	y*8	870.541	y8
HLA-B*18:01	497.32	VTAPR*TLLL	492.316	VTAPRTLLL
	793.517	y*7	783.509	y7
	722.48	y*6	712.472	y6
	894.565	y*8	884.556	y8
HLA-C*03:03	512.317	VMAPR*TLIL	507.312	VMAPRTLIL
	722.48	y*6	712.472	y6
	793.517	y*7	783.509	y7
	779.447	b*7	769.439	b7
HLA-C*03:03	520.314	VMoxAPR*TLIL	515.31	VMoxAPRTLIL
	722.48	y*6	712.472	y6
	793.517	y*7	783.509	y7
	908.526	b*8	898.518	b8
HLA-C*07:01	497.313	VMAPR*ALLL	492.307	VMAPRALLL
	894.547	y*8	884.539	y8
	763.506	y*7	753.498	y7
	692.469	y*6	682.461	y6
HLA-C*07:01	505.309	VMoxAPR*ALLL	500.305	VMoxAPRALLL
	763.506	y*7	753.498	y7
	878.516	b*8	868.507	b8
	692.469	y*6	682.461	y6
HLA-C*01:02	512.317	VMAPR*TLIL	507.312	VMAPRTLIL
	722.48	y*6	712.472	y6
	793.517	y*7	783.509	y7
	779.447	b*7	769.439	b7
HLA-C*01:02	520.314	VMoxAPR*TLIL	515.31	VMoxAPRTLIL
	722.48	y*6	712.472	y6
	793.517	y*7	783.509	y7
	908.526	b*8	898.518	b8

## Sheet: Peak area extractions
Cell line	Protein	Peptide	Total number of cells	Fragment monitored	Retention time (Min)	Peak Area	Amount of peptide fragment present (fMoles)	Average amount of peptide measured (fMoles)	Average number of molecules	Number of cells used in analysis	Minimum copy per cell
THP1	Rv1484	RLPAK*APLL	1000000000	b*5	48.7036	22882124	100
THP1	Rv1484	RLPAK*APLL	1000000000	b*6	48.7036	64071762	100
THP1	Rv1484	RLPAK*APLL	1000000000	b*82+	48.7036	32814345	100
THP1	Rv1484	RLPAKAPLL	1000000000	b5	48.7141	20269262	88.5812
THP1	Rv1484	RLPAKAPLL	1000000000	b6	48.7141	55790381	87.0748
THP1	Rv1484	RLPAKAPLL	1000000000	b82+	48.7141	27866115	84.9205
								86.86	52307092000	1000000000	52.3071
U937	Rv1484	RLPAK*APLL	1000000000	b*5	47.656	17011742	100
U937	Rv1484	RLPAK*APLL	1000000000	b*6	47.656	47705477	100
U937	Rv1484	RLPAK*APLL	1000000000	b*82+	47.656	23770865	100
U937	Rv1484	RLPAKAPLL	1000000000	b5	47.6558	6319212	37.1462
U937	Rv1484	RLPAKAPLL	1000000000	b6	47.6558	16927469	35.4833
U937	Rv1484	RLPAKAPLL	1000000000	b82+	47.6705	8271998	34.7989
								35.81	21564782000	1000000000	21.5648
THP1	HLA-A*02:01	VMAPR*TLVL	1000000000	y*6	70.9581	109000000	200
THP1	HLA-A*02:01	VMAPR*TLVL	1000000000	y*7	70.9581	217000000	200
THP1	HLA-A*02:01	VMAPR*TLVL	1000000000	y*8	70.9581	67979253	200
THP1	HLA-A*02:01	VMAPRTLVL	1000000000	y6	70.9363	89496130	164.213
THP1	HLA-A*02:01	VMAPRTLVL	1000000000	y7	70.9363	178000000	164.055
THP1	HLA-A*02:01	VMAPRTLVL	1000000000	y8	70.9558	56366311	165.834
								164.7	99182340000	1000000000	99.1823
THP1	HLA-A*02:01	VMoxAPR*TLVL	1000000000	b*7	65.312	238000000	200
THP1	HLA-A*02:01	VMoxAPR*TLVL	1000000000	y*6	65.312	160000000	200
THP1	HLA-A*02:01	VMoxAPR*TLVL	1000000000	y*7	65.312	389000000	200
THP1	HLA-A*02:01	VMoxAPRTLVL	1000000000	b7	65.3567	110000000	92.437
THP1	HLA-A*02:01	VMoxAPRTLVL	1000000000	y6	65.3097	74138089	92.6726
THP1	HLA-A*02:01	VMoxAPRTLVL	1000000000	y7	65.3567	181000000	93.0591
								92.72	55835984000	1000000000	55.836
U937	HLA-A*02:01	VMAPR*TLVL	1000000000	y*6	69.8061	92702269	200
U937	HLA-A*02:01	VMAPR*TLVL	1000000000	y*7	69.8061	184000000	200
U937	HLA-A*02:01	VMAPR*TLVL	1000000000	y*8	69.8061	57603948	200
U937	HLA-A*02:01	VMAPRTLVL	1000000000	y6	69.8037	291000000	627.816
U937	HLA-A*02:01	VMAPRTLVL	1000000000	y7	69.8037	578000000	628.261
U937	HLA-A*02:01	VMAPRTLVL	1000000000	y8	69.8037	183000000	635.373
								630.48	379675056000	1000000000	379.675
U937	HLA-A*02:01	VMoxAPR*TLVL	1000000000	b*7	64.1746	171000000	200
U937	HLA-A*02:01	VMoxAPR*TLVL	1000000000	y*6	64.1336	121000000	200
U937	HLA-A*02:01	VMoxAPR*TLVL	1000000000	y*7	64.1336	294000000	200
U937	HLA-A*02:01	VMoxAPRTLVL	1000000000	b7	64.1723	293000000	342.69
U937	HLA-A*02:01	VMoxAPRTLVL	1000000000	y6	64.1723	207000000	342.149
U937	HLA-A*02:01	VMoxAPRTLVL	1000000000	y7	64.1723	504000000	342.857
								342.57	206295654000	1000000000	206.296
U937	HLA-A*03:01 HLA-A*31:01	VMAPR*TLLL	1000000000	y*6	76.6783	34604494	100
U937	HLA-A*03:01 HLA-A*31:01	VMAPR*TLLL	1000000000	y*7	76.6783	68324224	100
U937	HLA-A*03:01 HLA-A*31:01	VMAPR*TLLL	1000000000	y*8	76.6783	21168977	100
U937	HLA-A*03:01 HLA-A*31:01	VMAPRTLLL	1000000000	y6	76.676	112000000	323.657
U937	HLA-A*03:01 HLA-A*31:01	VMAPRTLLL	1000000000	y7	76.676	221000000	323.458
U937	HLA-A*03:01 HLA-A*31:01	VMAPRTLLL	1000000000	y8	76.676	67863692	320.581
								322.565	1.94253e+11	1000000000	194.25
U937	HLA-A*03:01 HLA-A*31:01	VMoxAPR*TLLL	1000000000	b*8	70.7896	62463792	100
U937	HLA-A*03:01 HLA-A*31:01	VMoxAPR*TLLL	1000000000	y*7	70.7896	202000000	100
U937	HLA-A*03:01 HLA-A*31:01	VMoxAPR*TLLL	1000000000	y*6	70.7896	84657225	100
U937	HLA-A*03:01 HLA-A*31:01	VMoxAPRTLLL	1000000000	b8	70.7873	117000000	187.309
U937	HLA-A*03:01 HLA-A*31:01	VMoxAPRTLLL	1000000000	y7	70.7873	353000000	174.752
U937	HLA-A*03:01 HLA-A*31:01	VMoxAPRTLLL	1000000000	y6	70.7873	148000000	174.823
								178.961	1.07773e+11	1000000000	107.77
THP1	HLA-C*03:03	VMAPR*TLIL	1000000000	b*7	75.8044	52629000	200
THP1	HLA-C*03:03	VMAPR*TLIL	1000000000	y*7	75.8044	148000000	200
THP1	HLA-C*03:03	VMAPR*TLIL	1000000000	y*6	75.8044	74064409	200
THP1	HLA-C*03:03	VMAPRTLIL	1000000000	b7	75.7462	17542701	66.6655
THP1	HLA-C*03:03	VMAPRTLIL	1000000000	y7	75.7462	49510182	66.9057
THP1	HLA-C*03:03	VMAPRTLIL	1000000000	y6	75.802	24433431	65.9789
								66.52	40058344000	1000000000	40.0583
THP1	HLA-C*03:03	VMoxAPR*TLIL	1000000000	y*6	70.0403	80113664	200
THP1	HLA-C*03:03	VMoxAPR*TLIL	1000000000	y*7	70.0403	195000000	200
THP1	HLA-C*03:03	VMoxAPR*TLIL	1000000000	b*8	70.0403	73192081	200
THP1	HLA-C*03:03	VMoxAPRTLIL	1000000000	y6	70.0379	19784613	49.3914
THP1	HLA-C*03:03	VMoxAPRTLIL	1000000000	y7	70.0476	48701032	49.9498
THP1	HLA-C*03:03	VMoxAPRTLIL	1000000000	b8	70.0379	18176363	49.6676
								49.67	29911274000	1000000000	29.9113
U937	HLA-C*01:02	VMAPR*TLIL	1000000000	b*7	74.4721	44267793	200
U937	HLA-C*01:02	VMAPR*TLIL	1000000000	y*7	74.4721	124000000	200
U937	HLA-C*01:02	VMAPR*TLIL	1000000000	y*6	74.4721	62240769	200
U937	HLA-C*01:02	VMAPRTLIL	1000000000	b7	74.5389	183000000	826.786
U937	HLA-C*01:02	VMAPRTLIL	1000000000	y7	74.5389	512000000	825.806
U937	HLA-C*01:02	VMAPRTLIL	1000000000	y6	74.5389	256000000	822.612
								825.07	496857154000	1000000000	496.857
U937	HLA-C*01:02	VMoxAPR*TLIL	1000000000	y*6	68.8963	81649951	200
U937	HLA-C*01:02	VMoxAPR*TLIL	1000000000	y*7	68.8868	199000000	200
U937	HLA-C*01:02	VMoxAPR*TLIL	1000000000	b*8	68.8963	72509540	200
U937	HLA-C*01:02	VMoxAPRTLIL	1000000000	y6	68.8844	256000000	627.067
U937	HLA-C*01:02	VMoxAPRTLIL	1000000000	y7	68.8844	629000000	632.161
U937	HLA-C*01:02	VMoxAPRTLIL	1000000000	b8	68.8844	230000000	634.399
								631.21	380114662000	1000000000	380.115
U937	HLA-C*07:01	VMAPR*ALLL	1000000000	y*8	78.2933	16446065	100
U937	HLA-C*07:01	VMAPR*ALLL	1000000000	y*7	78.2933	48042039	100
U937	HLA-C*07:01	VMAPR*ALLL	1000000000	y*6	78.3178	21702786	100
U937	HLA-C*07:01	VMAPRALLL	1000000000	y8	78.3154	6945950	42.2347
U937	HLA-C*07:01	VMAPRALLL	1000000000	y7	78.3154	19962284	41.5517
U937	HLA-C*07:01	VMAPRALLL	1000000000	y6	78.3154	9356230	43.1107
								42.3	25473060000	1000000000	25.4731
U937	HLA-C*07:01	VMoxAPR*ALLL	1000000000	y*7	71.9824	73527635	100
U937	HLA-C*07:01	VMoxAPR*ALLL	1000000000	b*8	71.9824	52489727	100
U937	HLA-C*07:01	VMoxAPR*ALLL	1000000000	y*6	71.9824	61434783	100
U937	HLA-C*07:01	VMoxAPRALLL	1000000000	y7	72.0086	12378238	16.8348
U937	HLA-C*07:01	VMoxAPRALLL	1000000000	b8	71.98	8917512	16.9891
U937	HLA-C*07:01	VMoxAPRALLL	1000000000	y6	72.0086	10382883	16.9007
								16.91	10183202000	1000000000	10.1832
THP1	HLA_B*15:11	VTAPR*TVLL	1000000000	y*8	63.364	170000000	200
THP1	HLA_B*15:11	VTAPR*TVLL	1000000000	y*7	63.364	278000000	200
THP1	HLA_B*15:11	VTAPR*TVLL	1000000000	y*6	63.364	188000000	200
THP1	HLA_B*15:11	VTAPRTVLL	1000000000	y8		Not detected
THP1	HLA_B*15:11	VTAPRTVLL	1000000000	y7		Not detected
THP1	HLA_B*15:11	VTAPRTVLL	1000000000	y6		Not detected
U937	HLA_B*51:01	VTAPR*TVLL	1000000000	y*8	62.1196	123000000	200
U937	HLA_B*51:01	VTAPR*TVLL	1000000000	y*7	62.0879	195000000	200
U937	HLA_B*51:01	VTAPR*TVLL	1000000000	y*6	62.0879	134000000	200
U937	HLA_B*51:01	VTAPRTVLL	1000000000	y8		Not detected
U937	HLA_B*51:01	VTAPRTVLL	1000000000	y7		Not detected
U937	HLA_B*51:01	VTAPRTVLL	1000000000	y6		Not detected
U937	HLA_B*18:01	VTAPR*TLLL	1000000000	y*8	70.884	71793025	200
U937	HLA_B*18:01	VTAPR*TLLL	1000000000	y*7	70.884	120000000	200
U937	HLA_B*18:01	VTAPR*TLLL	1000000000	y*6	70.884	85399679	200
U937	HLA_B*18:01	VTAPRTLLL	1000000000	y8		Not detected
U937	HLA_B*18:01	VTAPRTLLL	1000000000	y7		Not detected
U937	HLA_B*18:01	VTAPRTLLL	1000000000	y6		Not detected
