# Supplementary material for: An HLA-E-targeted TCR bispecific molecule redirects T cell immunity against Mycobacterium tuberculosis
Source: Proc Natl Acad Sci U S A. 2024 May 1;121(19):e2318003121. doi: 10.1073/pnas.2318003121 (PMC11087797; doi:10.1073/pnas.2318003121)
Supplement: Supplementary file 3 — Dataset S02 (XLSX) [file pnas.2318003121.sd02.xlsx]

## Sheet: PBMC experiments
Donor's ID	Age	Experiment date	Sex		Notes	%CD3+CD4+ out of CD3+ Cells	%CD3+CD8+ out of CD3+ Cells	24h 2x105 cells 1nM	24h 2x105 cells 2,5nM	24h 2x105 cells 5nM	24h 5x105 cells 1nM	24h 5x105 cells 2,5nM	24h 5x105 cells 5nM	24h 1x106 cells 1nM	24h 1x106 cells 2,5nM	24h 1x106 cells 5nM	48h 2x105 cells 1nM	48h 2x105 cells 2,5nM	48h 2x105 cells 5nM	48h 5x105 cells 1nM	48h 5x105 cells 2,5nM	48h 5x105 cells 5nM	48h 1x106 cells 1nM	48h 1x106 cells 2,5nM	48h 1x106 cells 5nM
ID1*	54	2022-03-14	M	EXP1
ID2	36	2022-03-14	F	EXP1
ID3*	25	2022-03-14	M	EXP1
ID4	33	2022-03-21	M	EXP2
ID5	36	2022-03-21	M	EXP2
ID6*	36	2022-03-21	M	EXP2	IGRA+
ID7	27	2022-03-21	F	EXP2
ID3	NA	2022-03-21	M	EXP2
ID8	27	2022-03-21	F	EXP2
ID9	31	2022-03-29	M	EXP3
ID6*	NA	2022-03-29	M	EXP3	IGRA+
ID1	NA	2022-03-29	M	EXP3
ID10	25	2022-04-11	M	EXP4	IGRA+
ID11	57	2022-04-11	F	EXP4	IGRA+	78	21
ID12	31	2022-04-11	M	EXP4	IGRA+	29	67
ID13	32	2022-04-11	F	EXP4	IGRA+
ID14	59	2022-04-11	M	EXP4	IGRA+
ID15	76	2022-04-11	F	EXP4	IGRA+	79	20
ID16	54	2022-04-27	F	EXP5
ID17	33	2022-04-27	M	EXP5
ID18	54	2022-04-27	F	EXP5
ID19	22	2022-04-27	M	EXP5	IGRA+
ID20	35	2022-06-06	M	EXP6
ID21	51	2022-06-06	M	EXP6
ID22	58	2022-06-06	M	EXP6
ID23	50	2022-06-06	M	EXP6
ID24	54	2022-06-06	M	EXP6
ID25	22	2022-06-15	F	EXP7		64	20
ID26	41	2022-06-15	M	EXP7		37	57
ID27	18	2022-06-15	F	EXP7		61	30
ID28	21	2022-06-21	F	EXP8		51	44
ID29	50	2022-06-21	M	EXP8		54	42
ID30	21	2022-06-21	M	EXP8		54	38
ID31	28	2022-06-29	M	EXP9
ID32	19	2022-06-29	M	EXP9
ID33	50	2022-06-29	M	EXP9
ID34	37	2022-06-29	M	EXP9
ID35	40	2022-06-29	F	EXP9
ID36	31	2022-07-19	F	EXP10		60	34
ID37	41	2022-07-19	M	EXP10		60	35
ID38	35	2022-07-19	F	EXP10		66	31
ID39	38	2022-09-05	M	EXP11		57	30
ID40	51	2022-09-05	M	EXP11		86	12
ID41	46	2022-09-05	F	EXP11		62	31
mean age	38.6585
	*ID1, ID3, ID6 were tested two times.
										positive result: ImmTAB-inhA increased the Clearance of CFU
	TOTAL 40
	Male: 25									Negative result
	Female: 15
	Female: 15									Not tested
	NA	Not available
